# Supplementary material for: Multiple-Pathway Synergy Alters Steroidogenesis and Spermatogenesis in Response to an Immunocastration Vaccine in Goat
Source: Cells. 2023 Dec 20;13(1):6. doi: 10.3390/cells13010006 (PMC10778245; doi:10.3390/cells13010006)
Supplement: Supplementary file 1 [file cells-13-00006-s001.zip]

Archive with 1 entries (1 files):
- cells-2711658-supplementary.pdf
